# Supplementary material for: N-Terminus-Mediated Solution Structure of Dimerization Domain of PRC1
Source: Curr Issues Mol Biol. 2022 Apr 10;44(4):1626–45. doi: 10.3390/cimb44040111 (PMC9164050; doi:10.3390/cimb44040111)
Supplement: Supplementary file 1 [file cimb-44-00111-s001.zip]

Archive with 1 entries (1 files):
- cimb-1641938-supplementary.pdf
